# Supplementary material for: Natural Cellulose-Based Multifunctional Nanofibers for the Effective Removal of Particulate Matter and Volatile Organic Compounds
Source: Nanomaterials (Basel). 2023 May 24;13(11):1720. doi: 10.3390/nano13111720 (PMC10254128; doi:10.3390/nano13111720)
Supplement: Supplementary file 1 [file nanomaterials-13-01720-s001.zip]

Archive with 1 entries (1 files):
- nanomaterials-2397472-supplementary.pdf
